# Supplementary material for: A retrospective analysis of submissions, acceptance rate, open peer review operations, and prepublication bias of the multidisciplinary open access journal Head & Face Medicine
Source: Head Face Med. 2007 Jun 11;3:27. doi: 10.1186/1746-160X-3-27 (PMC1913501; doi:10.1186/1746-160X-3-27)
Supplement: Additional File 1 — Tab-delimited file containing original data. Variables: n = number of article; rev = number of reviewers; peer1 = PRT of reviewer 1; peer2 PRT of reviewer 2; accep = accepted (0 = yes; 1 = no); print = PT; pubmed = PAT; a_p = days between acceptance and print; a_pub = days between acceptance and PubMed inclusion; peer = average peer review time; a_type = article type. [file 1746-160X-3-27-S1.dat]

N	REV	PEER1	PEER2	ACCEP	PRINT	PUBMED	A_P	A_PUB	PEER	A_TYPE
1	3	62	62	0	64	66	0	73	62	3
2	2	58	58	0	60	62	0	73	58	2
3	3	41	43	0	43	45	0	73	42	2
4	4	110	109	0	118	120	0	66	109,5	4
5	4	74	74	0	115	117	0	33	74	3
7	5	66	66	0	140	142	0	21	66	2
9	2	43	43	0	50	52	0	44	43	3
10	6	44	44	0	50	52	0	44	44	3
11	3	44	44	0	54	56	0	40	44	3
12	4	94	90	0	95	97	0	17	92	2
13	5	22	40	0	60	62	0	64	31	2
14	2	6	28	0	55	57	0	36	17	2
15	4	59	18	0	90	92	0	33	38,5	1
16	2	8	22	0	127	129	0	1	15	2
18	3	29	24	0	106	108	0	21	26,5	2
19	2	29	2	0	99	101	0	23	15,5	2
21	2	2	42	0	91	93	0	42	22	2
31	2	34	49	0	100	102	0	43	41,5	4
32	2	1	1	0	56	58	0	89	1	2
42	12	18	25	0	82	84	0	74	21,5	4
45	4	63	5	0	87	89	0	35	34	2
47	5	9	16	0	64	66	0	15	12,5	2
54	10	20	35	0	100	102	10	31	27,5	1
56	2	21	34	0	53	55	0	27	27,5	3
57	2	21	34	0	63	65	10	37	27,5	3
58	5	18	60	0	117	119	0	27	39	2
59	10	62	62	0	115	117	0	38	62	2
60	3	57	57	0	134	136	0	41	57	2
62	7	24	28	0	137	139	7	48	26	2
63	7	6	6	0	82	84	0	1	6	1
69	3	15	31	0	140	142	0	2	23	1
70	2	3	3	0	10	12	7	10	3	4
71	9	62	73	0	154	156	7	35	67,5	2
73	4	26	35	0					30,5	1
74	3	25	38	0	196	198	19	42	31,5	1
75	5	25	48	0	164	166	8	35	36,5	1
76	4	18	35	0	178	180	32	48	26,5	2
77	5	175	175	0	181	183	1	22	175	2
80	1	43	49	0	103	105	6	31	46	2
82	5	9	25	0	140	142	16	41	17	2
6	2	48	48	1					48	1
8	2	46	46	1					46	3
17	6	20	62	1					41	2
20	11	8	17	1					12,5	3
22	4	32	56	1					44	1
23	11	17	8	1					12,5	1
24	2	9	9	1					9	1
25	2	9	9	1					9	1
26	9	9	9	1					9	1
27	2	9	9	1					9	1
28	2	8	8	1					8	1
29	2	5	5	1					5	2
30	2	3	3	1					3	1
33	2	10	10	1					10	1
34	2	6	6	1					6	2
35	5	15	26	1					20,5	2
36	6	15	28	1					21,5	2
37	6	57	88	1					72,5	4
38	2	14	14	1					14	2
39	4	37	38	1					37,5	2
40	5	18	40	1					29	1
41	18	21	59	1					40	1
43	3	37	49	1					43	1
44	13	16	44	1					30	3
46	12	16	33	1					24,5	1
48	4	28	35	1					31,5	1
49	7	8	40	1					24	2
50	2	7	7	1					7	1
51	13	22	23	1					22,5	3
52	13	10	27	1					18,5	4
53	7	7	29	1					18	2
55	4	41	44	1					42,5	1
61	11	99	99	1					99	2
64	16	19	38	1					28,5	1
65	4	31	41	1					36	1
67	10	48	49	1					48,5	2
68	11	99	99	1					99	2
72	1	123	123	1					123	1
78	11	45	92	1					68,5	3
79	2	122	122	1					122	1
81	8	16	91	1					53,5	2
83	4	13	14	1					13,5	1
